# Supplementary material for: Linear-Scaling Quantum Circuits for Computational Chemistry
Source: J Chem Theory Comput. 2023 Jul 6;19(15):4815–21. doi: 10.1021/acs.jctc.3c00376 (PMC10413858; doi:10.1021/acs.jctc.3c00376)
Supplement: Supplementary file 2 — ct3c00376_si_002.xlsx [file ct3c00376_si_002.xlsx]

## Sheet: Energy
H6/STO-6G Linear Chain								H6/STO-6G Ring						H6/STO-6G Zig-Zag
R_{H-H} (Angs)	RHF	FCI	FEB-SPQE(0.01)	aFEB-SPQE(0.01)	QEB-SPQE(0.01)	aQEB-SPQE(0.01)		R_{H-H} (Angs)	RHF	FCI	FEB-SPQE(0.01)	aFEB-SPQE(0.01)		y (Angs)	RHF	FCI	FEB-SPQE(0.01)	aFEB-SPQE(0.01)
0.5	-2.22437	-2.26299	-2.26298	-2.26298	-2.26298	-2.26298		0.5	-1.73421	-1.77199	-1.77198	-1.77198		0	-2.39564	-2.87407	-2.87393	-2.8739
0.6	-2.78332	-2.83085	-2.83083	-2.83083	-2.83084	-2.83084		0.6	-2.52137	-2.56581	-2.5658	-2.5658		0.0989743	-2.3941	-2.8737	-2.87356	-2.87353
0.7	-3.04997	-3.10778	-3.10776	-3.10776	-3.10776	-3.10776		0.7	-2.91619	-2.9678	-2.96778	-2.96778		0.197949	-2.38949	-2.8726	-2.87246	-2.87243
0.8	-3.16051	-3.23042	-3.2304	-3.2304	-3.2304	-3.2304		0.8	-3.10304	-3.16282	-3.16279	-3.16279		0.296923	-2.3819	-2.87083	-2.87068	-2.87066
0.9	-3.18347	-3.26781	-3.26778	-3.26778	-3.26778	-3.26778		0.9	-3.17388	-3.24334	-3.24331	-3.24331		0.395897	-2.3715	-2.86847	-2.86832	-2.8683
1	-3.156	-3.25761	-3.25758	-3.25758	-3.25757	-3.25757		1	-3.17755	-3.25877	-3.25874	-3.25874		0.494872	-2.35847	-2.86562	-2.86549	-2.86545
1.1	-3.09937	-3.22162	-3.22158	-3.22158	-3.22158	-3.22158		1.1	-3.14137	-3.23713	-3.23709	-3.23709		0.593846	-2.34307	-2.86242	-2.86228	-2.86224
1.2	-3.02626	-3.17305	-3.173	-3.173	-3.17299	-3.17299		1.2	-3.08138	-3.19522	-3.19518	-3.19518		0.69282	-2.32557	-2.85899	-2.85884	-2.8588
1.3	-2.94451	-3.12014	-3.12007	-3.12007	-3.12008	-3.12008		1.3	-3.00742	-3.14374	-3.14369	-3.14369		0.791795	-2.30628	-2.85546	-2.8553	-2.85527
1.4	-2.85912	-3.06811	-3.06803	-3.06803	-3.06805	-3.06804		1.4	-2.92581	-3.08985	-3.08981	-3.0898		0.890769	-2.28554	-2.85194	-2.85178	-2.85175
1.5	-2.77339	-3.0202	-3.02012	-3.02012	-3.02012	-3.02011		1.5	-2.84083	-3.03842	-3.03835	-3.03834		0.989743	-2.26365	-2.84854	-2.84838	-2.84835
1.6	-2.68952	-2.97821	-2.97813	-2.97812	-2.97813	-2.97812		1.6	-2.75544	-2.99252	-2.99245	-2.99243		1.08872	-2.24097	-2.84534	-2.84518	-2.84515
1.7	-2.60901	-2.94288	-2.94279	-2.94278	-2.94279	-2.94277		1.7	-2.67176	-2.95368	-2.95362	-2.95355		1.18769	-2.21779	-2.84239	-2.8422	-2.84217
1.8	-2.53284	-2.91417	-2.91408	-2.91406	-2.91407	-2.91405		1.8	-2.59128	-2.92218	-2.92209	-2.92199		1.28667	-2.19441	-2.83972	-2.83956	-2.83953
1.9	-2.46161	-2.89152	-2.89141	-2.89139	-2.8914	-2.89136		1.9	-2.51501	-2.89742	-2.89735	-2.89722		1.38564	-2.17111	-2.83737	-2.8372	-2.83716
2	-2.39564	-2.87407	-2.87393	-2.8739	-2.87393	-2.8739		2	-2.44363	-2.87843	-2.87835	-2.87814		1.48461	-2.14812	-2.83533	-2.83516	-2.83511
2.1	-2.33506	-2.86091	-2.86076	-2.86074	-2.86079	-2.86075		2.1	-2.37749	-2.86412	-2.86402	-2.86383		1.58359	-2.12566	-2.83358	-2.83343	-2.83337
2.2	-2.27982	-2.85115	-2.85098	-2.85096	-2.85103	-2.85098		2.2	-2.31677	-2.8535	-2.8534	-2.85315		1.68256	-2.1039	-2.83211	-2.83191	-2.83185
2.3	-2.22977	-2.844	-2.84385	-2.84384	-2.84385	-2.84379		2.3	-2.26143	-2.84571	-2.84559	-2.84537		1.78154	-2.08297	-2.83089	-2.83078	-2.83073
2.4	-2.18467	-2.83883	-2.83871	-2.8387	-2.8387	-2.83861		2.4	-2.21135	-2.84006	-2.83993	-2.83971		1.88051	-2.06299	-2.82989	-2.8297	-2.82963
2.5	-2.14422	-2.83511	-2.83495	-2.83495	-2.83501	-2.83492		2.5	-2.16627	-2.83599	-2.83569	-2.83554		1.97949	-2.04403	-2.82908	-2.82886	-2.82882
2.6	-2.10809	-2.83247	-2.83228	-2.83226	-2.83224	-2.83227		2.6	-2.12591	-2.83309	-2.83281	-2.83271		2.07846	-2.02613	-2.82843	-2.82821	-2.82814
2.7	-2.07592	-2.83059	-2.83043	-2.83042	-2.83019	-2.83022		2.7	-2.08991	-2.83103	-2.83073	-2.83068		2.17744	-2.00931	-2.82792	-2.82781	-2.82773
2.8	-2.04734	-2.82927	-2.82911	-2.82909	-2.82902	-2.82898		2.8	-2.05791	-2.82958	-2.82918	-2.82917		2.27641	-1.99358	-2.82751	-2.82743	-2.82735
2.9	-2.02199	-2.82834	-2.82816	-2.82814	-2.82809	-2.82804		2.9	-2.02952	-2.82856	-2.82834	-2.82833		2.37538	-1.97891	-2.8272	-2.82708	-2.827
3	-1.99951	-2.8277	-2.82741	-2.8274	-2.82753	-2.82745		3	-2.00438	-2.82784	-2.82768	-2.82768		2.47436	-1.96527	-2.82696	-2.82685	-2.82685
3.1	-1.97959	-2.82725	-2.82708	-2.82706	-2.82709	-2.82702		3.1	-1.98213	-2.82735	-2.82717	-2.82717		2.57333	-1.95262	-2.82677	-2.82673	-2.82666
3.2	-1.9619	-2.82693	-2.82678	-2.82677	-2.82683	-2.82674		3.2	-1.96245	-2.827	-2.82691	-2.82691		2.67231	-1.9409	-2.82663	-2.82659	-2.82653
3.3	-1.94619	-2.82672	-2.82656	-2.82658	-2.82654	-2.82648		3.3	-1.94502	-2.82676	-2.8267	-2.8267		2.77128	-1.93005	-2.82652	-2.82648	-2.82641
3.4	-1.93219	-2.82656	-2.82642	-2.82642	-2.82645	-2.82637		3.4	-1.92957	-2.8266	-2.82645	-2.82645		2.87026	-1.92002	-2.82644	-2.82642	-2.82635
3.5	-1.91969	-2.82646	-2.8264	-2.8264	-2.82632	-2.82627		3.5	-1.91584	-2.82648	-2.82635	-2.82635		2.96923	-1.91074	-2.82638	-2.82636	-2.8263
3.6	-1.90849	-2.82639	-2.82631	-2.82631	-2.8263	-2.82624		3.6	-1.90362	-2.82641	-2.82627	-2.82628		3.0682	-1.90215	-2.82634	-2.82628	-2.82626
3.7	-1.89842	-2.82634	-2.82626	-2.82625	-2.82624	-2.82618		3.7	-1.89271	-2.82635	-2.82622	-2.82623		3.16718	-1.8942	-2.8263	-2.82627	-2.82625
3.8	-1.88934	-2.82631	-2.82622	-2.82622	-2.82621	-2.82615		3.8	-1.88293	-2.82631	-2.82624	-2.82624		3.26615	-1.88683	-2.82628	-2.8262	-2.82619
3.9	-1.88111	-2.82628	-2.82619	-2.82619	-2.82618	-2.82613		3.9	-1.87415	-2.82629	-2.82618	-2.82621		3.36513	-1.87999	-2.82627	-2.82617	-2.82615
4	-1.87362	-2.82627	-2.82619	-2.82618	-2.82617	-2.82612		4	-1.86622	-2.82627	-2.82621	-2.82621		3.4641	-1.872	-2.82626	-2.82618	-2.82616

## Sheet: Parameters
H6/STO-6G Linear Chain						H6/STO-6G Ring				H6/STO-6G Zig-Zag
R_{H-H} (Angs)	FEB-SPQE(0.01)	aFEB-SPQE(0.01)	QEB-SPQE(0.01)	aQEB-SPQE(0.01)		R_{H-H} (Angs)	FEB-SPQE(0.01)	aFEB-SPQE(0.01)		y (Angs)	FEB-SPQE(0.01)	aFEB-SPQE(0.01)
0.5	79	79	92	92		0.5	42	42		0	169	168
0.6	81	81	97	97		0.6	43	43		0.0989743	169	168
0.7	82	82	104	104		0.7	47	47		0.197949	169	169
0.8	87	87	112	112		0.8	51	51		0.296923	169	169
0.9	93	93	120	120		0.9	54	54		0.395897	170	170
1	105	105	130	130		1	57	57		0.494872	171	170
1.1	123	123	143	143		1.1	59	59		0.593846	171	170
1.2	138	138	158	158		1.2	64	64		0.69282	173	172
1.3	151	151	165	165		1.3	72	72		0.791795	174	174
1.4	156	156	171	170		1.4	79	79		0.890769	174	174
1.5	166	166	177	176		1.5	84	84		0.989743	178	178
1.6	172	172	180	180		1.6	86	86		1.08872	178	178
1.7	174	174	183	183		1.7	89	88		1.18769	180	180
1.8	171	171	184	184		1.8	89	89		1.28667	180	180
1.9	171	171	181	181		1.9	91	91		1.38564	177	178
2	169	168	178	179		2	90	89		1.48461	176	177
2.1	170	170	177	178		2.1	89	89		1.58359	176	177
2.2	172	172	174	174		2.2	91	90		1.68256	178	178
2.3	176	177	171	171		2.3	91	90		1.78154	181	182
2.4	176	175	173	173		2.4	93	92		1.88051	178	177
2.5	177	178	177	177		2.5	88	85		1.97949	176	177
2.6	173	174	182	185		2.6	85	82		2.07846	177	177
2.7	175	175	179	185		2.7	89	88		2.17744	178	178
2.8	176	177	183	182		2.8	82	82		2.27641	179	179
2.9	181	182	179	179		2.9	82	82		2.37538	180	181
3	179	179	178	177		3	87	87		2.47436	181	182
3.1	177	177	173	173		3.1	81	81		2.57333	184	184
3.2	174	175	170	170		3.2	87	87		2.67231	187	187
3.3	172	173	179	179		3.3	87	87		2.77128	187	187
3.4	172	172	178	178		3.4	79	79		2.87026	186	187
3.5	177	177	170	170		3.5	83	83		2.96923	184	184
3.6	167	167	180	180		3.6	81	82		3.0682	184	184
3.7	165	165	177	177		3.7	81	82		3.16718	181	181
3.8	164	165	174	174		3.8	79	79		3.26615	163	163
3.9	163	164	169	169		3.9	79	80		3.36513	163	163
4	155	155	161	161		4	83	83		3.4641	175	175

## Sheet: CNOTs
H6/STO-6G Linear Chain						H6/STO-6G Ring				H6/STO-6G Zig-Zag
R_{H-H} (Angs)	FEB-SPQE(0.01)	aFEB-SPQE(0.01)	QEB-SPQE(0.01)	aQEB-SPQE(0.01)		R_{H-H} (Angs)	FEB-SPQE(0.01)	aFEB-SPQE(0.01)		y (Angs)	FEB-SPQE(0.01)	aFEB-SPQE(0.01)
0.5	1978	1402	3026	1458		0.5	1138	778		0	14790	3776
0.6	2018	1442	3742	1598		0.6	1186	802		0.0989743	14790	3776
0.7	2004	1452	4536	1784		0.7	1374	894		0.197949	14404	3820
0.8	2226	1554	5072	1952		0.8	1560	984		0.296923	14404	3806
0.9	2498	1682	5908	2156		0.9	1698	1050		0.395897	14934	3824
1	3448	1992	8556	2364		1	1942	1134		0.494872	15076	3824
1.1	4768	2440	10678	2670		1.1	2032	1176		0.593846	15464	3826
1.2	6050	2834	12634	3050		1.2	2658	1330		0.69282	16138	3876
1.3	9864	3272	14630	3214		1.3	3806	1582		0.791795	16668	3924
1.4	10594	3458	15220	3342		1.4	4812	1804		0.890769	16766	3934
1.5	11484	3716	15672	3486		1.5	7062	1910		0.989743	16666	4050
1.6	12166	3862	15760	3544		1.6	7342	1966		1.08872	16278	4050
1.7	12514	3938	15848	3584		1.7	7772	2030		1.18769	16902	4062
1.8	12436	3864	15052	3616		1.8	7768	2056		1.28667	16902	4062
1.9	14790	3846	14926	3574		1.9	8060	2124		1.38564	15248	4010
2	14794	3774	14988	3502		2	8500	2082		1.48461	14718	3992
2.1	15324	3828	14420	3456		2.1	8942	2078		1.58359	14718	3980
2.2	16488	3880	14332	3412		2.2	9038	2108		1.68256	15802	4062
2.3	16250	3988	14244	3372		2.3	9028	2086		1.78154	16112	4138
2.4	14702	3936	16480	3432		2.4	9122	2132		1.88051	14964	4006
2.5	16006	3982	15796	3500		2.5	9284	1962		1.97949	16474	3976
2.6	15146	3868	16844	3618		2.6	7694	1908		2.07846	14878	4014
2.7	15430	3910	16218	3594		2.7	8362	1996		2.17744	15402	4074
2.8	15280	3948	16486	3516		2.8	6908	1852		2.27641	15418	4090
2.9	15602	4048	16594	3514		2.9	7888	1856		2.37538	15382	4120
3	15898	3970	16352	3454		3	8148	1972		2.47436	16396	4134
3.1	15522	3954	15654	3382		3.1	6764	1820		2.57333	16568	4188
3.2	15392	3914	15078	3342		3.2	8148	1972		2.67231	17376	4272
3.3	15002	3840	15142	3438		3.3	8134	1958		2.77128	16850	4262
3.4	14998	3828	15200	3432		3.4	6276	1732		2.87026	16726	4260
3.5	17288	4040	14564	3388		3.5	7698	1858		2.96923	16638	4194
3.6	14520	3744	15234	3530		3.6	8218	1794		3.0682	17514	4178
3.7	13948	3704	14620	3476		3.7	8218	1794		3.16718	17472	4124
3.8	13998	3712	14494	3422		3.8	6534	1766		3.26615	15938	3662
3.9	14152	3718	14284	3332		3.9	6276	1764		3.36513	15750	3690
4	13818	3530	13460	3188		4	8506	1826		3.4641	15058	3938

## Sheet: Residuals
H6/STO-6G Linear Chain						H6/STO-6G Ring				H6/STO-6G Zig-Zag
R_{H-H} (Angs)	FEB-SPQE(0.01)	aFEB-SPQE(0.01)	QEB-SPQE(0.01)	aQEB-SPQE(0.01)		R_{H-H} (Angs)	FEB-SPQE(0.01)	aFEB-SPQE(0.01)		y (Angs)	FEB-SPQE(0.01)	aFEB-SPQE(0.01)
0.5	1127	1127	1257	1257		0.5	535	535		0	10979	8782
0.6	1350	1350	1071	1071		0.6	587	587		0.0989743	8959	8782
0.7	1370	1370	1634	1634		0.7	655	655		0.197949	8959	8801
0.8	1557	1557	1978	1978		0.8	732	732		0.296923	9009	9020
0.9	1720	1720	2316	2316		0.9	765	765		0.395897	9229	9070
1	2076	2076	2710	2710		1	909	909		0.494872	11794	9569
1.1	2634	2634	3128	3128		1.1	1028	1028		0.593846	12305	9410
1.2	4294	4294	3857	3857		1.2	1259	1259		0.69282	13139	10038
1.3	3578	3578	4203	4203		1.3	1334	1334		0.791795	11399	11399
1.4	4083	4083	5166	5153		1.4	2251	2251		0.890769	11824	11998
1.5	6208	6208	7617	5847		1.5	2026	2026		0.989743	20826	20993
1.6	7141	7141	8947	9127		1.6	2866	2866		1.08872	20825	22410
1.7	6390	6390	10836	13020		1.7	4343	3453		1.18769	14932	14939
1.8	7267	7267	9714	9714		1.8	3125	2954		1.28667	15760	16113
1.9	7575	7404	11974	11627		1.9	6142	5972		1.38564	14483	19646
2	10979	8782	17977	21215		2	5352	5164		1.48461	18030	18254
2.1	10096	9937	23476	25100		2.1	5311	6249		1.58359	18525	24366
2.2	12245	12417	26650	26650		2.2	6305	4578		1.68256	27462	26750
2.3	15432	15287	26300	26300		2.3	10483	11896		1.78154	27746	27846
2.4	18124	16150	18000	18000		2.4	9131	7984		1.88051	45076	27552
2.5	25889	25626	18550	18550		2.5	8757	5358		1.97949	15961	16174
2.6	18150	26850	19800	47350		2.6	9582	8693		2.07846	18921	18921
2.7	18863	18863	28109	37609		2.7	5870	4262		2.17744	10007	10007
2.8	19260	19310	38053	28853		2.8	3998	4244		2.27641	10385	10385
2.9	28609	28709	20000	20000		2.9	2712	2712		2.37538	19303	19353
3	28362	19462	19700	19650		3	4331	4418		2.47436	19271	19321
3.1	19409	19409	19300	19300		3.1	4492	4168		2.57333	19394	19394
3.2	19600	19650	18950	18950		3.2	4792	4792		2.67231	19634	19634
3.3	19252	19302	19800	19800		3.3	4818	4818		2.77128	19496	19496
3.4	19250	19250	19650	19650		3.4	10487	10330		2.87026	19700	19750
3.5	19550	19550	19000	19000		3.5	4675	4675		2.96923	19356	19356
3.6	18750	18750	19450	19450		3.6	8040	9756		3.0682	19295	19295
3.7	18354	18354	19100	19100		3.7	8224	9622		3.16718	19268	19268
3.8	18200	18250	18700	18700		3.8	8113	8113		3.26615	18250	18250
3.9	17850	17900	18150	18150		3.9	10932	15019		3.36513	18100	14840
4	14980	17150	17250	17250		4	12825	12825		3.4641	9854	9854

## Sheet: <N>
H6/STO-6G Linear Chain						H6/STO-6G Ring				H6/STO-6G Zig-Zag
R_{H-H} (Angs)	FEB-SPQE(0.01)	aFEB-SPQE(0.01)	QEB-SPQE(0.01)	aQEB-SPQE(0.01)		R_{H-H} (Angs)	FEB-SPQE(0.01)	aFEB-SPQE(0.01)		y (Angs)	FEB-SPQE(0.01)	aFEB-SPQE(0.01)
0.5	6	6	6	6		0.5	6	6		0	6	5.99999
0.6	6	6	6	6		0.6	6	6		0.0989743	6	5.99999
0.7	6	6	6	6		0.7	6	6		0.197949	6	5.99999
0.8	6	6	6	6		0.8	6	6		0.296923	6	6
0.9	6	6	6	6		0.9	6	6		0.395897	6	5.99999
1	6	6	6	6		1	6	6		0.494872	6	5.99999
1.1	6	6	6	6		1.1	6	6		0.593846	6	5.99999
1.2	6	6	6	6		1.2	6	6		0.69282	6	5.99999
1.3	6	6	6	6		1.3	6	6		0.791795	6	6
1.4	6	6	6	6		1.4	6	6		0.890769	6	6
1.5	6	6	6	6		1.5	6	6		0.989743	6	6
1.6	6	6	6	6		1.6	6	6		1.08872	6	6
1.7	6	6	6	6.00001		1.7	6	6		1.18769	6	5.99999
1.8	6	5.99999	6	6.00002		1.8	6	6.00001		1.28667	6	6
1.9	6	5.99999	6	6.00003		1.9	6	6		1.38564	6	6.00003
2	6	5.99999	6	6.00004		2	6	6.00002		1.48461	6	6.00003
2.1	6	6	6	6.00005		2.1	6	5.99997		1.58359	6	6.00004
2.2	6	6	6	6.00005		2.2	6	5.99998		1.68256	6	6.00005
2.3	6	6	6	6.00006		2.3	6	5.99997		1.78154	6	6.00004
2.4	6	5.99999	6	6.00012		2.4	6	5.99997		1.88051	6	6.00004
2.5	6	5.99999	6	6.00013		2.5	6	6		1.97949	6	6.00004
2.6	6	6	6	6.00013		2.6	6	5.99999		2.07846	6	6.00005
2.7	6	6.00001	6	6.00013		2.7	6	6		2.17744	6	6.00007
2.8	6	6.00002	6	6.00011		2.8	6	6		2.27641	6	6.00007
2.9	6	6.00002	6	6.00008		2.9	6	6		2.37538	6	6.00008
3	6	6	6	6.0001		3	6	6		2.47436	6	6.00011
3.1	6	6	6	6.00012		3.1	6	6		2.57333	6	6.00011
3.2	6	6	6	6.00013		3.2	6	6		2.67231	6	6.00011
3.3	6	6	6	6.00006		3.3	6	6		2.77128	6	6.00007
3.4	6	6	6	6.00006		3.4	6	6		2.87026	6	6.00003
3.5	6	6	6	6.00009		3.5	6	6		2.96923	6	6.00001
3.6	6	5.99999	6	6.00012		3.6	6	6		3.0682	6	6
3.7	6	6	6	6.00012		3.7	6	6		3.16718	6	6.00001
3.8	6	6	6	6.00011		3.8	6	6		3.26615	6	5.99999
3.9	6	6	6	6.00011		3.9	6	6		3.36513	6	5.99999
4	6	6	6	6.00012		4	6	6		3.4641	6	6.00002

## Sheet: sigma_N
H6/STO-6G Linear Chain						H6/STO-6G Ring				H6/STO-6G Zig-Zag
R_{H-H} (Angs)	FEB-SPQE(0.01)	aFEB-SPQE(0.01)	QEB-SPQE(0.01)	aQEB-SPQE(0.01)		R_{H-H} (Angs)	FEB-SPQE(0.01)	aFEB-SPQE(0.01)		y (Angs)	FEB-SPQE(0.01)	aFEB-SPQE(0.01)
0.5	0	1e-05	0	1e-05		0.5	0	1.73205e-05		0	0	0.00996832
0.6	0	2e-05	0	2.23607e-05		0.6	0	4e-05		0.0989743	0	0.00999067
0.7	0	4.24264e-05	0	4.24264e-05		0.7	0	7.2111e-05		0.197949	0	0.0101035
0.8	0	7.4162e-05	0	0.000109087		0.8	0	0.000127671		0.296923	0	0.0101934
0.9	0	0.0002	0	0.000204695		0.9	0	0.000217025		0.395897	0	0.0106715
1	0	0.000360278	0	0.000364966		1	0	0.000417493		0.494872	0	0.0108115
1.1	0	0.00053535	0	0.00061		1.1	0	0.00079712		0.593846	0	0.0110219
1.2	0	0.000844689	0	0.0010264		1.2	0	0.00149074		0.69282	0	0.0110938
1.3	0	0.00135908	0	0.00168496		1.3	0	0.00258291		0.791795	0	0.0116007
1.4	0	0.00218966	0	0.00285424		1.4	0	0.00428875		0.890769	0	0.0116676
1.5	0	0.00345945	0	0.00443881		1.5	0	0.00675202		0.989743	0	0.0116656
1.6	0	0.00492597	0	0.00637175		1.6	0	0.0103055		1.08872	0	0.0114845
1.7	0	0.00683581	0	0.00883016		1.7	0	0.0148188		1.18769	0	0.0121532
1.8	0	0.00800858	0	0.0111179		1.8	0	0.0209593		1.28667	0	0.0120473
1.9	0	0.00929693	0	0.0132912		1.9	0	0.0240985		1.38564	0	0.0147249
2	0	0.0100993	0	0.0154201		2	0	0.0288446		1.48461	0	0.0151701
2.1	0	0.0105843	0	0.016275		2.1	0	0.0279746		1.58359	0	0.0156848
2.2	0	0.0104537	0	0.0169984		2.2	0	0.0284145		1.68256	0	0.0168993
2.3	0	0.0108407	0	0.0171289		2.3	0	0.0251026		1.78154	0	0.0161015
2.4	0	0.00978434	0	0.022675		2.4	0	0.0243274		1.88051	0	0.0161775
2.5	0	0.0102084	0	0.0234194		2.5	0	0.0171356		1.97949	0	0.0169771
2.6	0	0.00864756	0	0.0248876		2.6	0	0.0111913		2.07846	0	0.0181307
2.7	0	0.0086838	0	0.0240182		2.7	0	0.00954529		2.17744	0	0.0192025
2.8	0	0.0110874	0	0.0240287		2.8	0	0.00117004		2.27641	0	0.0180428
2.9	0	0.0104172	0	0.0215432		2.9	0	0.00480558		2.37538	0	0.0216761
3	0	0.00790554	0	0.0216109		3	0	0.00366113		2.47436	0	0.0227096
3.1	0	0.00698803	0	0.0226932		3.1	0	0.000286531		2.57333	0	0.021941
3.2	0	0.00662495	0	0.0234282		3.2	0	0.00137615		2.67231	0	0.0220299
3.3	0	0.00613063	0	0.0177532		3.3	0	0.000896995		2.77128	0	0.0187881
3.4	0	0.00744223	0	0.0189915		3.4	0	0.00026		2.87026	0	0.0137552
3.5	0	0.00570531	0	0.0190911		3.5	0	0.000738512		2.96923	0	0.0121174
3.6	0	0.00572881	0	0.0219733		3.6	0	0.000603158		3.0682	0	0.0120278
3.7	0	0.00518671	0	0.0216024		3.7	0	0.000509117		3.16718	0	0.011865
3.8	0	0.00487807	0	0.0213128		3.8	0	0.000352704		3.26615	0	0.00506445
3.9	0	0.00438335	0	0.0212625		3.9	0	0.000152643		3.36513	0	0.00450062
4	0	0.00394805	0	0.0217426		4	0	0.00100384		3.4641	0	0.00914071

## Sheet: <S_z>
H6/STO-6G Linear Chain						H6/STO-6G Ring				H6/STO-6G Zig-Zag
R_{H-H} (Angs)	FEB-SPQE(0.01)	aFEB-SPQE(0.01)	QEB-SPQE(0.01)	aQEB-SPQE(0.01)		R_{H-H} (Angs)	FEB-SPQE(0.01)	aFEB-SPQE(0.01)		y (Angs)	FEB-SPQE(0.01)	aFEB-SPQE(0.01)
0.5	0	0	0	0		0.5	0	0		0	0	1.2808e-06
0.6	0	0	0	0		0.6	0	0		0.0989743	0	1.284e-06
0.7	0	-2e-10	0	-1e-10		0.7	0	0		0.197949	0	1.2896e-06
0.8	0	-4e-10	0	-7e-10		0.8	0	0		0.296923	0	1.1993e-06
0.9	0	-5.9e-09	0	-1.9e-09		0.9	0	0		0.395897	0	-5.439e-07
1	0	-3.9e-09	0	-7e-09		1	0	0		0.494872	0	-4.392e-07
1.1	0	-6e-09	0	-9e-10		1.1	0	0		0.593846	0	-3.733e-07
1.2	0	-5.9e-09	0	9.2e-09		1.2	0	0		0.69282	0	1.59e-07
1.3	0	5.5e-09	0	4.91e-08		1.3	0	1.5e-08		0.791795	0	2.606e-07
1.4	0	1.65e-08	0	1.038e-07		1.4	0	6.83e-08		0.890769	0	6.759e-07
1.5	0	-2.06e-08	0	2.135e-07		1.5	0	4.04e-08		0.989743	0	8.997e-07
1.6	0	1.54e-07	0	6.096e-07		1.6	0	1.709e-07		1.08872	0	1.1401e-06
1.7	0	3.636e-07	0	1.4303e-06		1.7	0	6.285e-07		1.18769	0	1.1473e-06
1.8	0	6.9e-08	0	3.6764e-06		1.8	0	3.902e-07		1.28667	0	8.971e-07
1.9	0	-6.93e-08	0	3.9589e-06		1.9	0	4.41e-07		1.38564	0	3.0888e-06
2	0	1.2588e-06	0	8.2639e-06		2	0	3.214e-07		1.48461	0	2.3133e-06
2.1	0	2.1678e-06	0	4.4195e-06		2.1	0	-8.73e-08		1.58359	0	2.402e-06
2.2	0	2.4703e-06	0	3.5898e-06		2.2	0	1.0783e-06		1.68256	0	4.0385e-06
2.3	0	1.0199e-06	0	9.394e-07		2.3	0	-2.003e-07		1.78154	0	1.925e-07
2.4	0	-1.2649e-06	0	-7.1253e-06		2.4	0	5.795e-07		1.88051	0	1.1614e-06
2.5	0	-8.609e-07	0	-5.3489e-06		2.5	0	1.2803e-06		1.97949	0	6.4391e-06
2.6	0	-5.008e-07	0	-9.3451e-06		2.6	0	-6.83e-08		2.07846	0	-6.69e-08
2.7	0	5.529e-07	0	-2.0993e-06		2.7	0	1.44e-08		2.17744	0	3.42e-08
2.8	0	2.876e-07	0	-1.12443e-05		2.8	0	2.3e-09		2.27641	0	-7.866e-07
2.9	0	1.031e-07	0	-7.889e-07		2.9	0	1.361e-07		2.37538	0	-7.9877e-06
3	0	2.771e-06	0	-3.1444e-06		3	0	2.82e-08		2.47436	0	-3.8537e-06
3.1	0	1.727e-07	0	-3.9988e-06		3.1	0	-1.5e-09		2.57333	0	-3.7407e-06
3.2	0	7.076e-07	0	-4.7684e-06		3.2	0	1.5e-08		2.67231	0	-3.2742e-06
3.3	0	-4.876e-07	0	-1.6755e-06		3.3	0	6e-09		2.77128	0	-1.1072e-06
3.4	0	2.395e-07	0	-2.1982e-06		3.4	0	-1.41e-08		2.87026	0	-5.3944e-06
3.5	0	6.075e-07	0	4.822e-07		3.5	0	6.6e-09		2.96923	0	-3.6989e-06
3.6	0	4.285e-07	0	-5.2352e-06		3.6	0	-2.58e-08		3.0682	0	1.96e-06
3.7	0	3.798e-07	0	-3.759e-07		3.7	0	-2.28e-08		3.16718	0	2.5179e-06
3.8	0	3.636e-07	0	-8.844e-07		3.8	0	3.2e-09		3.26615	0	-8.082e-07
3.9	0	2.877e-07	0	-8.143e-07		3.9	0	-3.6e-09		3.36513	0	-1.29e-06
4	0	3.093e-07	0	-8.26e-08		4	0	-5.2e-09		3.4641	0	-7.925e-07

## Sheet: sigma_{S_z}
H6/STO-6G Linear Chain						H6/STO-6G Ring				H6/STO-6G Zig-Zag
R_{H-H} (Angs)	FEB-SPQE(0.01)	aFEB-SPQE(0.01)	QEB-SPQE(0.01)	aQEB-SPQE(0.01)		R_{H-H} (Angs)	FEB-SPQE(0.01)	aFEB-SPQE(0.01)		y (Angs)	FEB-SPQE(0.01)	aFEB-SPQE(0.01)
0.5	0	0	0	0		0.5	0	0		0	0	0.00288378
0.6	0	0	0	0		0.6	0	0		0.0989743	0	0.00289144
0.7	0	1.41421e-05	0	1.41421e-05		0.7	0	0		0.197949	0	0.00290429
0.8	0	2.44949e-05	0	4.47214e-05		0.8	0	0		0.296923	0	0.00295542
0.9	0	8e-05	0	8.83176e-05		0.9	0	0		0.395897	0	0.00329947
1	0	0.000135277	0	0.000141067		1	0	0		0.494872	0	0.00332436
1.1	0	0.00017	0	0.000209045		1.1	0	0		0.593846	0	0.00340213
1.2	0	0.000221359	0	0.00027074		1.2	0	3.74166e-05		0.69282	0	0.00339536
1.3	0	0.000299666	0	0.000411582		1.3	0	0.000130384		0.791795	0	0.00359671
1.4	0	0.00055263	0	0.000713372		1.4	0	0.000291204		0.890769	0	0.00347564
1.5	0	0.000951998	0	0.00114145		1.5	0	0.000257294		0.989743	0	0.00335538
1.6	0	0.00143558	0	0.00176946		1.6	0	0.0005002		1.08872	0	0.00331988
1.7	0	0.0019499	0	0.00246372		1.7	0	0.00093188		1.18769	0	0.00373157
1.8	0	0.00228683	0	0.00333615		1.8	0	0.00132755		1.28667	0	0.00361273
1.9	0	0.00274913	0	0.00400934		1.9	0	0.0014188		1.38564	0	0.00340253
2	0	0.00294622	0	0.00463135		2	0	0.00194126		1.48461	0	0.00343329
2.1	0	0.00316068	0	0.00462201		2.1	0	0.00162204		1.58359	0	0.003602
2.2	0	0.00306526	0	0.00502626		2.2	0	0.00168181		1.68256	0	0.0036635
2.3	0	0.00338991	0	0.00470465		2.3	0	0.0014212		1.78154	0	0.00307844
2.4	0	0.00321708	0	0.00530567		2.4	0	0.00170479		1.88051	0	0.00351285
2.5	0	0.0034378	0	0.00505048		2.5	0	0.00128195		1.97949	0	0.00473116
2.6	0	0.00237542	0	0.00543565		2.6	0	0.000731232		2.07846	0	0.00410001
2.7	0	0.00208933	0	0.00465067		2.7	0	0.000544794		2.17744	0	0.0035843
2.8	0	0.00222744	0	0.00533155		2.8	0	0.000128062		2.27641	0	0.00333849
2.9	0	0.00217196	0	0.00556159		2.9	0	0.000453211		2.37538	0	0.00457629
3	0	0.00323274	0	0.00425652		3	0	0.000298496		2.47436	0	0.0034389
3.1	0	0.00284271	0	0.0041711		3.1	0	4.24264e-05		2.57333	0	0.00289833
3.2	0	0.00264492	0	0.0036805		3.2	0	0.000175499		2.67231	0	0.00332175
3.3	0	0.00208523	0	0.00332515		3.3	0	0.00018303		2.77128	0	0.00323506
3.4	0	0.0022385	0	0.00400687		3.4	0	0.000122474		2.87026	0	0.00362239
3.5	0	0.00224098	0	0.00308801		3.5	0	0.000118322		2.96923	0	0.00371174
3.6	0	0.00258347	0	0.00257981		3.6	0	0.000222036		3.0682	0	0.00418577
3.7	0	0.00223193	0	0.00126811		3.7	0	0.000202237		3.16718	0	0.00381076
3.8	0	0.00205672	0	0.00126716		3.8	0	9.84886e-05		3.26615	0	0.00237512
3.9	0	0.00187683	0	0.00120599		3.9	0	6.85565e-05		3.36513	0	0.00215186
4	0	0.00162059	0	0.000885042		4	0	0.000132288		3.4641	0	0.00284004

## Sheet: S^2
H6/STO-6G Linear Chain						H6/STO-6G Ring				H6/STO-6G Zig-Zag
R_{H-H} (Angs)	FEB-SPQE(0.01)	aFEB-SPQE(0.01)	QEB-SPQE(0.01)	aQEB-SPQE(0.01)		R_{H-H} (Angs)	FEB-SPQE(0.01)	aFEB-SPQE(0.01)		y (Angs)	FEB-SPQE(0.01)	aFEB-SPQE(0.01)
0.5	1.3254e-06	1.3254e-06	2.2311e-06	2.2311e-06		0.5	1.2324e-06	1.2324e-06		0	0.000786597	0.000816088
0.6	2.9393e-06	2.9394e-06	2.6616e-06	2.6616e-06		0.6	2e-10	2e-10		0.0989743	0.000795088	0.000822625
0.7	2.8336e-06	2.8341e-06	3.4376e-06	3.438e-06		0.7	1.6995e-06	1.6995e-06		0.197949	0.000828508	0.000870321
0.8	7.2351e-06	7.2364e-06	5.9118e-06	5.9165e-06		0.8	2.9e-09	2.9e-09		0.296923	0.000864264	0.000902544
0.9	5.9825e-06	5.9956e-06	1.54431e-05	1.54646e-05		0.9	7.62e-06	7.6184e-06		0.395897	0.000921171	0.000965161
1	2.84451e-05	2.84841e-05	2.8375e-05	2.84179e-05		1	1.05622e-05	1.05549e-05		0.494872	0.00100368	0.00103946
1.1	4.02834e-05	4.03459e-05	5.06452e-05	5.07549e-05		1.1	7.4524e-06	7.4431e-06		0.593846	0.00107154	0.00114525
1.2	4.01256e-05	4.02359e-05	0.00010276	0.000102996		1.2	2.44189e-05	2.44129e-05		0.69282	0.00114527	0.00122354
1.3	5.15698e-05	5.16962e-05	0.000147542	0.000147687		1.3	3.19282e-05	3.19119e-05		0.791795	0.00124961	0.00126991
1.4	6.51162e-05	6.55828e-05	0.000214705	0.000221544		1.4	3.9818e-06	4.1503e-06		0.890769	0.00163918	0.00171349
1.5	0.000108486	0.000109653	0.000351641	0.000369141		1.5	1.32554e-05	1.37976e-05		0.989743	0.00129057	0.00150804
1.6	0.000165804	0.000168293	0.000256885	0.000258083		1.6	3.75554e-05	4.14741e-05		1.08872	0.00146034	0.00145531
1.7	0.000187051	0.00019153	0.000479087	0.000461092		1.7	0.000140664	0.000163189		1.18769	0.00826183	0.00899029
1.8	0.000171841	0.000196149	0.00125118	0.00117429		1.8	0.000338517	0.000435174		1.28667	0.00857957	0.00941208
1.9	0.000120326	0.000138534	0.00132937	0.00123975		1.9	0.000122564	0.000122019		1.38564	0.00278765	0.00341504
2	0.000787594	0.000816314	0.00211947	0.00174668		2	0.000390402	0.000455934		1.48461	0.00297519	0.00373666
2.1	0.00123747	0.00125398	0.00183043	0.00120858		2.1	0.00107297	0.000980673		1.58359	0.00282566	0.00593328
2.2	0.0021982	0.00220021	0.00207122	0.00186806		2.2	0.00167016	0.0021032		1.68256	0.0117125	0.0130197
2.3	0.00247533	0.00280318	0.00372803	0.00382115		2.3	0.00288818	0.0023774		1.78154	0.0265931	0.0037447
2.4	0.00360778	0.00387997	0.00348506	0.00541323		2.4	0.00422046	0.00437594		1.88051	0.015958	0.0154642
2.5	0.00977604	0.0080763	0.00198317	0.00284149		2.5	0.0285689	0.0251545		1.97949	0.00759834	0.00291051
2.6	0.00603236	0.0121868	0.0331371	0.0121032		2.6	0.0300259	0.0247806		2.07846	0.0116962	0.00417759
2.7	0.00715355	0.0107201	0.233355	0.240535		2.7	0.0167364	0.0185322		2.17744	0.0195723	0.025871
2.8	0.0204899	0.0237667	0.253016	0.273655		2.8	0.0106284	0.0116389		2.27641	0.0215358	0.0295905
2.9	0.0117369	0.008874	0.0573256	0.0437218		2.9	0.0123851	0.0141628		2.37538	0.143759	0.104312
3	0.0450704	0.0271381	0.144113	0.123716		3	0.0136904	0.0156079		2.47436	0.127277	0.053583
3.1	0.173888	0.197737	0.109273	0.0997886		3.1	0.0393185	0.0340637		2.57333	0.00631144	0.00964696
3.2	0.13945	0.154318	0.037126	0.051944		3.2	0.0120605	0.0132892		2.67231	0.0200737	0.0153275
3.3	0.0239114	0.0538259	0.533356	0.567197		3.3	0.00327769	0.00419509		2.77128	0.0113241	0.0851701
3.4	0.0738436	0.0637911	0.532071	0.564549		3.4	0.0274892	0.0236089		2.87026	0.238411	0.409612
3.5	0.155483	0.15158	0.188368	0.163413		3.5	0.0469629	0.0400124		2.96923	0.26891	0.511641
3.6	0.117625	0.113998	0.414197	0.466031		3.6	0.0474805	0.0220705		3.0682	0.317978	0.389037
3.7	0.109048	0.10185	0.423041	0.481965		3.7	0.0478217	0.0217588		3.16718	0.325379	0.390197
3.8	0.133459	0.128203	0.425469	0.473183		3.8	0.019728	0.0164349		3.26615	0.143633	0.144791
3.9	0.195336	0.181246	0.42445	0.473405		3.9	0.062835	0.0112614		3.36513	0.133958	0.135874
4	0.18391	0.161681	0.39815	0.458995		4	0.077167	0.0708705		3.4641	0.0118172	0.0163114

## Sheet: sigma_{S^2}
H6/STO-6G Linear Chain						H6/STO-6G Ring				H6/STO-6G Zig-Zag
R_{H-H} (Angs)	FEB-SPQE(0.01)	aFEB-SPQE(0.01)	QEB-SPQE(0.01)	aQEB-SPQE(0.01)		R_{H-H} (Angs)	FEB-SPQE(0.01)	aFEB-SPQE(0.01)		y (Angs)	FEB-SPQE(0.01)	aFEB-SPQE(0.01)
0.5	0.00281998	0.00282	0.00329091	0.00329091		0.5	0.0015701	0.0015701		0	0.0674902	0.067923
0.6	0.0041995	0.00419951	0.00367841	0.00367844		0.6	3.74166e-05	3.74166e-05		0.0989743	0.0678691	0.0682032
0.7	0.00385686	0.00385705	0.00371217	0.00371228		0.7	0.00319331	0.00319324		0.197949	0.0694012	0.0706575
0.8	0.00589529	0.00589558	0.00491142	0.004913		0.8	0.000133041	0.000133041		0.296923	0.0709117	0.0719212
0.9	0.00599124	0.00599351	0.00831105	0.00831593		0.9	0.00632914	0.00632849		0.395897	0.0731899	0.0741599
1	0.013064	0.0130675	0.011713	0.0117173		1	0.00460675	0.00460515		0.494872	0.0763943	0.0770445
1.1	0.0153449	0.0153496	0.0161199	0.0161317		1.1	0.00389504	0.00389263		0.593846	0.0795597	0.0816196
1.2	0.0152711	0.0152802	0.021195	0.0212151		1.2	0.0121042	0.0121023		0.69282	0.0821335	0.0842191
1.3	0.0151155	0.0151209	0.0270578	0.027058		1.3	0.0138408	0.0138323		0.791795	0.0857403	0.0856727
1.4	0.0197659	0.0197756	0.0346561	0.0351012		1.4	0.00487725	0.00491213		0.890769	0.0991553	0.100838
1.5	0.0248961	0.0249001	0.0415229	0.0421611		1.5	0.00891711	0.00907773		0.989743	0.0852176	0.0914912
1.6	0.0315404	0.0315153	0.0324704	0.03256		1.6	0.0150095	0.015728		1.08872	0.093091	0.0910007
1.7	0.0335003	0.0334465	0.0373814	0.0369128		1.7	0.0290461	0.0311952		1.18769	0.222485	0.231779
1.8	0.0318536	0.0324008	0.0538191	0.0556894		1.8	0.0450665	0.0509874		1.28667	0.226714	0.237155
1.9	0.0262656	0.0271307	0.0572917	0.0568285		1.9	0.0270852	0.0267541		1.38564	0.128366	0.141507
2	0.0675099	0.0679487	0.0766284	0.0718002		2	0.0475433	0.0519052		1.48461	0.130928	0.147666
2.1	0.0851589	0.0853119	0.0648546	0.0554736		2.1	0.0785547	0.0750619		1.58359	0.127911	0.156011
2.2	0.113092	0.112421	0.0692674	0.0685226		2.2	0.0986286	0.111892		1.68256	0.26224	0.250088
2.3	0.119993	0.128085	0.118186	0.123201		2.3	0.130136	0.118292		1.78154	0.263567	0.148469
2.4	0.146553	0.151137	0.116562	0.159319		2.4	0.15808	0.161357		1.88051	0.213226	0.215879
2.5	0.191987	0.203839	0.0888122	0.114487		2.5	0.412605	0.387198		1.97949	0.213344	0.128876
2.6	0.164726	0.24889	0.267433	0.249363		2.6	0.42332	0.384629		2.07846	0.260074	0.147114
2.7	0.20705	0.25155	1.03575	1.17507		2.7	0.316229	0.332812		2.17744	0.342114	0.391812
2.8	0.350013	0.37611	1.09153	1.24388		2.8	0.251686	0.263425		2.27641	0.358812	0.419493
2.9	0.221667	0.210137	0.556099	0.490292		2.9	0.272084	0.290946		2.37538	0.915376	0.77843
3	0.515709	0.398281	0.904543	0.839544		3	0.286202	0.305553		2.47436	0.824629	0.561756
3.1	1.00653	1.07059	0.778805	0.749797		3.1	0.483987	0.450665		2.57333	0.193598	0.227143
3.2	0.902752	0.94867	0.467909	0.554447		3.2	0.268699	0.282028		2.67231	0.340819	0.297867
3.3	0.377934	0.565076	1.70054	1.75311		3.3	0.140154	0.158559		2.77128	0.258622	0.709405
3.4	0.661332	0.614558	1.69472	1.74707		3.4	0.405173	0.375576		2.87026	1.17193	1.51247
3.5	0.95327	0.941404	1.04291	0.9749		3.5	0.528537	0.488075		2.96923	1.24137	1.67399
3.6	0.831493	0.818364	1.52012	1.60508		3.6	0.53152	0.363074		3.0682	1.33911	1.47648
3.7	0.800084	0.775018	1.53464	1.62924		3.7	0.533408	0.360512		3.16718	1.35882	1.4774
3.8	0.884827	0.867506	1.53888	1.61568		3.8	0.343245	0.313304		3.26615	0.916906	0.919913
3.9	1.06339	1.02674	1.53714	1.61618		3.9	0.610771	0.259261		3.36513	0.878669	0.892589
4	1.03423	0.971519	1.49232	1.59358		4	0.675902	0.648078		3.4641	0.263923	0.310935
